# Supplementary material for: Synthesis of Ni-Doped Graphene Aerogels for Electrochemical Applications
Source: Gels. 2024 Mar 4;10(3):180. doi: 10.3390/gels10030180 (PMC10970258; doi:10.3390/gels10030180)
Supplement: Supplementary file 1 [file gels-10-00180-s001.zip]

Archive with 1 entries (1 files):
- gels-2876112-supplementary.pdf
